# Supplementary material for: Splicing Interruption by Intron Variants in CSNK2B Causes Poirier–Bienvenu Neurodevelopmental Syndrome: A Focus on Genotype–Phenotype Correlations
Source: Front Neurosci. 2022 Jun 14;16:892768. doi: 10.3389/fnins.2022.892768 (PMC9237577; doi:10.3389/fnins.2022.892768)
Supplement: Supplementary file 1 [file Table_1.xlsx]

## Sheet: sheet1
Table 1. Genotype and Phenotype Details for Individuals with CSNK2B Variants from combined analysis
References	Patient Number	Age (Report date)	Sex	Mutation site	Amino acid change	Inheritance	Tolerance	Tolerance annotation	CADD	Mutation type	LOF/missense	Domain	Raw phenotypic description	Seizures	Epilepsy	Age at epilepsy onset					Epilepsy type and control					AED Therapy			Neurodevelopmental delay				Hypotonia	Dysmorphisms	Problematic behavior
																0-6 months	7– 12 months	13– 24 months	25– 36 months	>36 months	Generalized tonic or tonic– clonic seizures	Absence seizures	Myoclonic seizures	Focal onset seizures	Multiple seizure types	Antiepileptic drugs used	Multiple antiseizure medications	Effective epilepsy control	GDD/ID	Motor delay	Speech delay	Moderate to profound
Ernst M E, Baugh E H, Thomas A, et al. CSNK2B : A broad spectrum of neurodevelopmental disability and epilepsy severity[J]. Epilepsia, 2021,62(7):e103-e109.	1	3.5 y (2021)	M	c.1A>G	p.(Met1?)	de novo	0.08	HIGHLY INTOLERANT	29.6	SL	LOF	N-	Development: spoke at 28m; no seizure.w = 23m First signs/ symptom:1-2y; late walk, language delay Other features:hypotonia, wide-based gait, mild hirsutism; pneumonia; MRI at 2.5y: T2 hyperintensity & restricted diffusion of pontine central tegmental tracts	-	-	-	-	-	-	-	-	-	-	-	-	-	-	-	Y	Y	Y	Mild	Y	-	-
Ernst M E, Baugh E H, Thomas A, et al. CSNK2B : A broad spectrum of neurodevelopmental disability and epilepsy severity[J]. Epilepsia, 2021,62(7):e103-e109.	2	13 y (2021)	F	c.2T>A	p.(Met1?)	de novo	0.08	HIGHLY INTOLERANT	30	SL	LOF	N-	ID/LD: mild ID Development: spoke at 3.5y;w = 19m Seizure onset / types: *1y, *multiple medications or medically refractory ASM trialed†: KD, LEV to 5 yrs of age ASD or autistic features: + First signs/ symptoms: 1-2y; seizure, late walk, language delay Other features: hypotonia, poor coordination, attention deficit disorder	Y	Y	-	-	Y	-	-	-	-	-	-	Y	KD, LEV to 5 yrs of age	Y	-	Y	Y	Y	Mild	Y	-	Y
Yang S, Wu L, Liao H, et al. Clinical and genetic analysis of six Chinese children with Poirier-Bienvenu neurodevelopmental syndrome caused by CSNK2B mutation[J]. neurogenetics, 2021,22(4):323-332.	3	3 m (2021)	F	c.3G>A	p.(Met1?)	de novo	0.08	HIGHLY INTOLERANT	32	SL	LOF	N-	ID/LD: Profound Development: unsteady upright head (5 months), Language: Not acquired. Unsteady upright head and finds it difficult to laugh (5 months) Seizure onset / types: Tonic–clonc, 3 months, ASM trialed†: PB , LEV. No seizure, ASD or autistic features: First signs/ symptoms: Other features: EEG: More sharp waves in the left area; MRI: Abnormal signal shadow in the right temporal, occipital…	Y	Y	Y	-	-	-	-	Y	-	-	-	-	PB , LEV	Y	Y	Y	Y	Y	Profou-d	-	-	-
Li J, Gao K, Cai S, et al. Germline de novo variants in CSNK2B in Chinese patients with epilepsy[J]. Scientific Reports, 2019,9(1).	4	17 m (2019)	F	c.13G>T	p.(Glu5*)	de novo	-	-	39	NS	LOF	N-	Gross motor development: Rolling over at 4 mos.; sitting without help at 1 yr.; still cannot walk without help. Development of speech and language skills: Not acquired. Moderate ID/DD. Age at seizure onset 5 mos. Seizure types: GTCS Regression of development after seizure onset: None. EEG: Normal. MRI: Poor myelination at 5 mos.	Y	Y	Y	-	-	-	-	Y	-	-	-	-	LEV, OXC	Y	Y	Y	Y	Not acquired	Moderate	-	-	Not acquired
Ernst M E, Baugh E H, Thomas A, et al. CSNK2B : A broad spectrum of neurodevelopmental disability and epilepsy severity[J]. Epilepsia, 2021,62(7):e103-e109.	5	12 y (2021)	M	c.27del	p.(Trp9*)	de novo	-	-	-	FS	LOF	N-	ID/LD: profound ID Development: single words; walked but stopped at 9y. Seizure onset / types: *4m; myoclonic; RSE,*multiple medications or medically refractory ASM trialed†: VPA, CLN, RUF, ZNS, PHT, PB, TPM, LCM, KD, VNS. ASD or autistic features: NO First signs/ symptoms: 4m; seizure Other features: hypotonia, hearing loss, G-tube dependent, BiPAP, aspiration pneumonias, FTT	Y	Y	Y	-	-	-	-	-	-	Y	-	-	VPA, CL-, RUF, Z-S, PHT, PB, TPM, LCM, KD, V-S	Y	-	Y	Y	Y	Profou-d	Y	heari-g loss	-
Bonanni P, Baggio M, Duma G M, et al. Developmental and epilepsy spectrum of Poirier–Bienvenu neurodevelopmental syndrome: Description of a new case study and review of the available literature[J]. Seizure, 2021,93:133-139.	6	7m (2021)	M	c.27G>A	p.(Trp9*)	de novo	-	-	40	NS	LOF	N-	Seizures started at the age of 7 month. Neurolog-ical development was normal at this age. EEG: multifocal spikes or sharp waves predominant over frontal leads intermingled with theta rhythmic activity. Valproic acid (VPA) was introduced leading to seizure remission. Early development was characterized by normal motor milestones (walking at 14 months) and a language disorder. He started to speak t…	Y	Y	-	Y	-	-	-	-	-	Y	-	-	VPA, CBZ	Y	Y	Y	N	Y	Mild	Y	-	Y
Ernst M E, Baugh E H, Thomas A, et al. CSNK2B : A broad spectrum of neurodevelopmental disability and epilepsy severity[J]. Epilepsia, 2021,62(7):e103-e109.	7	36 y (2021)	M	c.58G>T	p.(Glu20*)	Unknown	-	-	44	NS	LOF	N-	ID/LD: LD Development: delayed speech;w = 17m Seizure onset / types: 1y; GTC ASM trialed†: PHT to 10 yrs of age ASD or autistic features: + First signs/ symptoms: 1-2y; seizure, late walk, language delay Other features: GERD	Y	Y	-	-	Y	-	-	Y	-	-	-	-	PHT to 10 yrs of age	-	Y	Y	Y	Y	Mild	N	-	Y
Our patients	8	19 m (2022)	M	c.58G>T	p.(Glu20*)	de novo	-	-	44	NS	LOF	N-	ID/LD: Moderate Development: Seizure onset / types: 3 m, Seizure ASM trialed†: LEV, OXC, Seizure free ASD or autistic features: Introvert, less interaction First signs/ symptoms: 3 m, Seizure Other features: Abnormal EEG Hypotonia	Y	Y	Y	-	-	-	-	Y	-	-	-	-	LEV, OXC	Y	Y	Y	Y	Y	Moderate	Y	-	Y
Ernst M E, Baugh E H, Thomas A, et al. CSNK2B : A broad spectrum of neurodevelopmental disability and epilepsy severity[J]. Epilepsia, 2021,62(7):e103-e109.	9	9 y (2021)	M	c.73-2A>G	-	de novo	-	-	34	SS	LOF	N-	ID/LD: Development: spoke at 2y; w = 23m Seizure onset / types: 26m; febrile then afebrile GTC; ESES ASM trialed†: ASD or autistic features: First signs/ symptoms: 1-2y; late walk, language delay Other features: hypotonia, slight dysarthria, motor incoordination	Y	Y	-	-	-	Y	-	Y	-	-	-	Y	-	-	Y	Y	Y	Y	Mild	Y	-	-
Ernst M E, Baugh E H, Thomas A, et al. CSNK2B : A broad spectrum of neurodevelopmental disability and epilepsy severity[J]. Epilepsia, 2021,62(7):e103-e109.	10	21 m (2021)	M	c.78_83dup	p.(Glu27_Asp28dup)	de novo	0.13	HIGHLY INTOLERANT	-	IFD	missense	N-	ID/LD: mild ID Development: spoke at 21m;w = 15m Seizure onset / types: *5m; absences, GTC, ASM trialed†: ZNS or VPA with LEV ASD or autistic features: - First signs/ symptoms: 5m; seizure Other features: MRI at 6m: two possible germinolytic cysts	Y	Y	Y	-	-	-	-	Y	Y	-	-	Y	ZNS or VPA with LEV	Y	-	Y	-	Y	Mild	-	-	-
Ernst M E, Baugh E H, Thomas A, et al. CSNK2B : A broad spectrum of neurodevelopmental disability and epilepsy severity[J]. Epilepsia, 2021,62(7):e103-e109.	11	12 y (2021)	M	c.94G>A	p.(Asp32Asn)	de novo	0.1	HIGHLY INTOLERANT	32	MS	missense	N-	ID/LD: moderate ID Development: delayed speech;w = 2y Seizure onset / types: *7y; absences ASM trialed†: VPA, ETX ASD or autistic features: + First signs/ symptoms: 1-2y;late walk, language delay Other features: hypotonia, affecting fine motor and speech dyspraxia, IQ 50, anxiety, episodes of SVT at birth, PDA that closed spontaneously, upslanting palpebral fissures, cleft soft palate, bifid uvul…	Y	Y	-	-	-	-	Y	-	Y	-	-	-	VPA, ETX	Y	-	Y	Y	Y	Moderate	-	Mild dysmorphic features;	-
Ernst M E, Baugh E H, Thomas A, et al. CSNK2B : A broad spectrum of neurodevelopmental disability and epilepsy severity[J]. Epilepsia, 2021,62(7):e103-e109.	12	31 y (2021)	M	c.94G>A	p.(Asp32Asn)	de novo	0.1	HIGHLY INTOLERANT	32	MS	missense	N-	ID/LD: moderate ID Development: speaks only a few words;w = 2y Seizure onset / types: *2y; absences, tonic-spasms ASM trialed†: - ASD or autistic features: - First signs/ symptoms: 1-2y; late walk, language delay Other features: wide-based ataxic gait, mild dysmorphic feature	Y	Y	-	-	-	Y	-	-	Y	-	-	Y	-	-	-	Y	Y	Y	Moderate	-	Mild dysmorphic features	-
Ernst M E, Baugh E H, Thomas A, et al. CSNK2B : A broad spectrum of neurodevelopmental disability and epilepsy severity[J]. Epilepsia, 2021,62(7):e103-e109.	13	12 y (2021)	M	c.94G>A	p.(Asp32Asn)	de novo	0.1	HIGHLY INTOLERANT	32	MS	missense	N-	ID/LD: moderate ID Development: spoke at 2-3y; 25 words at 5;w = 2-3y Seizure onset / types: 1.5m; febrile sz ASM trialed†: - ASD or autistic features: - First signs/ symptoms: 1.5m; seizure Other features: hypotonia, mild dysmorphic features;MRI at 2y: mild to moderate diffuse abnormal signal in the cerebral white matter, low volume ventral pons	Y	-	Y	-	-	-	-	-	-	-	-	-	-	-	Y	Y	Y	Y	Moderate	-	Upslanting palpebral fissures, cleft soft palate, bifid uvula, renal hypoplasia, asymmetry in limb creases	-
Wilke M V M B, Oliveira B M, Pereira A, et al. Two different presentations of de novo variants of CSNK2B: two case reports[J]. Journal of Medical Case Reports, 2022,16(1):4.	14	5 y (2022)	M	c.94G>T	p.(Asp32Tyr)	de novo	0.1	HIGHLY INTOLERANT	32	MS	missense	N-	Chief complaints of dysmorphisms, hypotonia, and developmental delay. The patient’s motor development was considered delayed: the patient sustained his head at the age of 6 months, sat unassisted at the age of 8 months, and walked independently at 2.4 years. At 9 months of age, the patient presented with acute episodes of muscle tone loss associated with abnormal eye movements. The EEG performed …	-	-	-	-	-	-	-	-	-	-	-	-	-	-	-	Y	Y	-	Severe	Y	Microbrachycephaly, low nasal root, anteverted nostrils, malar hypoplasia, high and narrow palate, duplicated upper right incisor, prominent and dysplastic earsMicrobrachycephaly	-
Ernst M E, Baugh E H, Thomas A, et al. CSNK2B : A broad spectrum of neurodevelopmental disability and epilepsy severity[J]. Epilepsia, 2021,62(7):e103-e109.	15	17 y (2021)	F	c.101T>C	p.(Phe34Ser)	de novo	0.17	HIGHLY INTOLERANT	32	MS	missense	N-	ID/LD: mild ID Development: delayed speech;w = 15m Seizure onset / types: none ASM trialed†: none ASD or autistic features: + First signs/ symptoms: 2-3y; language delay Other features: mild dysmorphic features, unilateral polydactyly, hypermetropia, uterine agenesis, sleeping problems; MRI at 7y: periventricular gliosis	-	-	-	-	-	-	-	-	-	-	-	-	-	-	-	Y	-	Y	Mild	-	Mild dysmorphic features;	Y
Ernst M E, Baugh E H, Thomas A, et al. CSNK2B : A broad spectrum of neurodevelopmental disability and epilepsy severity[J]. Epilepsia, 2021,62(7):e103-e109.	16	19 m (2021)	M	c.105T>A	p.(Asn35Lys)	de novo	0.17	HIGHLY INTOLERANT	24.1	MS	missense	N-	ID/LD: - Development: does not babble; cannot sit unsupported Seizure onset / types: none ASM trialed†: none ASD or autistic features: none First signs/ symptoms: 9m; late sit Other features: hypotonia, patent foramen ovale, macrocephaly, mild dysmorphic features, laryngeal cleft, aspiration of thin liquids	-	-	-	-	-	-	-	-	-	-	-	-	-	-	-	Y	Y	Y	Severe	Y	Mild dysmorphic features;	-
Sakaguchi Y, Uehara T, Suzuki H, et al. Truncating mutation inCSNK2B and myoclonic epilepsy[J]. Human Mutation, 2017,38(11):1611-1612.	17	21 m (2017)	M	c.108dupT	p.(Thr37Tyrfs*5)	de novo	-	-	-	FS	LOF	N-	The propositus was born at 38 weeks of gestation to non-consanguineous parents. His birth weight was 3,152 g (+0.91 SD), his height was 48.2 cm (-0.06 SD), and his head circumference was 37.0 cm (+3.0 SD). During his early infancy, he exhibited a mild developmental delay and multiple daily episodes of myoclonus that tended to occur in response to sonic stimulation. At the age of 10 months, he dev…	Y	Y	Y	-	-	-	-	-	-	Y	-	-	VPA,LEV	Y	Y	Y	Y	Y	Mild	-	-	-
Ernst M E, Baugh E H, Thomas A, et al. CSNK2B : A broad spectrum of neurodevelopmental disability and epilepsy severity[J]. Epilepsia, 2021,62(7):e103-e109.	18	18 y (2021)	F	c.124C>T	p.(Gln42*)	de novo	-	-	39	NS	LOF	N-	ID/LD: LD Development: fine motor delay that improved Seizure onset / types: 4m; febrile sz, focal onset ASM trialed†: PB then OXC ASD or autistic features: - First signs/ symptoms: 4m; seizure Other features: -	Y	Y	Y	-	-	-	-	-	-	-	Y	-	PB then OXC	Y	Y	Y	Y	-	Mild	-	-	-
Ernst M E, Baugh E H, Thomas A, et al. CSNK2B : A broad spectrum of neurodevelopmental disability and epilepsy severity[J]. Epilepsia, 2021,62(7):e103-e109.	19	8 y (2021)	F	c.139C>T	p.(Arg47*)	de novo	-	-	38	NS	LOF	N-	ID/LD: mild ID Development: simple sentences;fine motor delay;w = 15m Seizure onset / types: *2y; drop attacks, head drops with staring of eyes ASM trialed†: ETX, CLB ASD or autistic features: + First signs/ symptoms: 2-3y; seizure Other features: poor coordination	Y	Y	-	-	-	Y	-	-	-	-	-	Y	ETX, CLB	Y	-	Y	Y	Y	-	-	-	Y
Selvam P, Jain A, Cheema A, et al. Poirier–Bienvenu neurodevelopmental syndrome: A report of a patient with a pathogenic variant inCSNK2B with abnormal linear growth[J]. American Journal of Medical Genetics Part A, 2021,185(2):539-543.	20	19 y (2021)	M	c.139C>T	p.(Arg47*)	de novo	-	-	38	NS	LOF	N-	A 17-year-old Caucasian male with seizures, intellectual disability, and postnatal growth retardation. The proband was first evaluated for his multiple episodes of myoclonic-atonic seizures that started at 11 months of age. He had mild-to-moderate global developmental delay with an inability to achieve walking by 18 months of age that later progressed to speech delay, comprehension deficit, and l…	Y	Y	-	Y	-	-	-	-	-	Y	-	-	LTG, OXC, TPM	Y	Y	Y	Y	Y	Moderate	Y	-	-
Our patients	21	4 y (2022)	F	c.142C>T	p.(Gln48*)	de novo	-	-	41	NS	LOF	N-	ID/LD: Mild Development: Seizure onset / types: 10 m, Myoclonic ASM trialed†: LEV, Seizure free ASD or autistic features: - First signs/ symptoms: 10 m, Seizure Other features: Abnormal EEG; motor delay, speak slowly	Y	Y	-	Y	-	-	-	-	-	Y	-	-	LEV	-	Y	Y	Y	Y	Mild	-	-	-
Poirier K, Hubert L, Viot G, et al. CSNK2B splice site mutations in patients cause intellectual disability with or without myoclonic epilepsy[J]. Human Mutation, 2017,38(8):932-941.	22	19 y (2017)	M	c.175+2T>G	p.(Val25Metfs*13)	de novo	-	-	36	SS	LOF	A	The affected boy was born at term after an uneventful pregnancy and delivery. At birth, weight, height, and head circumference were normal. He had mild developmental delay. He began crawling at 10 months and walking at 18 months. At the age of 18 months, he pre- sented myoclonic epilepsy. At the age of 4, laboratory results of blood, cerebrospinal fluid, and urine examinations, including evaluati…	Y	Y	-	-	Y	-	-	-	-	Y	-	-	LTM, VPA, ZNS, LEV	Y	-	Y	Y	Y	Severe	-	Minor facial dysmorphy	-
Ernst M E, Baugh E H, Thomas A, et al. CSNK2B : A broad spectrum of neurodevelopmental disability and epilepsy severity[J]. Epilepsia, 2021,62(7):e103-e109.	23	11 y (2021)	M	c.181G>T	p.(Glu61*)	de novo	-	-	41	NS	LOF	A	ID/LD: mild ID Development: delayed speech;delayed walking Seizure onset / types: *2m; GTC ASM trialed†: PHT, LTG, FBM ASD or autistic features: + First signs/ symptoms: 2m; seizure Other features: hypotonia, macrocephaly, GI issues, hepatomegaly, strabismus & nystagmus, non-patent tear ducts, recurrent otitis media as infant, FTT, congenital scalp nevus sebaceous, hypopigmented & hyperpigmented …	Y	Y	Y	-	-	-	-	-	-	-	-	Y	PHT, LTG, FBM	Y	-	Y	Y	Y	Mild	Y	Macrocephaly, GI issues, hepatomegaly, strabismus & nystagmus, non-patent tear ducts, recurrent otitis media as infant, FTT, congenital scalp nevus sebaceous, hypopigmented & hyperpigmented macules, anemia	Y
Ernst M E, Baugh E H, Thomas A, et al. CSNK2B : A broad spectrum of neurodevelopmental disability and epilepsy severity[J]. Epilepsia, 2021,62(7):e103-e109.	24	6 y (2021)	M	c.229G>A	p.(Glu77Lys)	de novo	0.27	INTOLERANT	31	MS	missense	A	ID/LD: LD Development: spoke at 21m; w = 21m Seizure onset / types: none ASM trialed†: none ASD or autistic features: - First signs/ symptoms: 1-2y; late walk, language delay Other features: hypotonia, FTT, microcephaly, mild dysmorphic features, undescended testes, soft/doughy/translucent skin, cleft palate	-	-	-	-	-	-	-	-	-	-	-	-	-	-	-	Y	Y	Y	Mild	Y	Mild dysmorphic features	-
Ernst M E, Baugh E H, Thomas A, et al. CSNK2B : A broad spectrum of neurodevelopmental disability and epilepsy severity[J]. Epilepsia, 2021,62(7):e103-e109.	25	3.5 y (2021)	F	c.256C>T	p.(Arg86Cys)	de novo	0.26	INTOLERANT	31	MS	missense	G1	ID/LD: - Development: spoke at 8-9m;w = 13m Seizure onset / types: 14m; myoclonic-absences ASM trialed†: ZNS ASD or autistic features: - First signs/ symptoms: 14m; seizure Other features: -	Y	Y	-	-	Y	-	-	-	Y	Y	-	Y	ZNS	-	Y	-	-	-	-	-	-	-
Li J, Gao K, Cai S, et al. Germline de novo variants in CSNK2B in Chinese patients with epilepsy[J]. Scientific Reports, 2019,9(1).	26	1 y 8 m (2019)	M	c.264delC	p.(Thr90Profs*44)	de novo	-	-	-	FS	LOF	G1	Gross motor development: Normal Development of speech and language skills: Normal ID/DD: None Age at seizure onset: 6 mos Seizure types: GTCS Regression of development after seizure onset: None EEG: Normal MRI: Normal	Y	Y	Y	-	-	-	-	Y	-	-	-	-	LEV	-	Y	-	-	-	-	-	-	-
Ernst M E, Baugh E H, Thomas A, et al. CSNK2B : A broad spectrum of neurodevelopmental disability and epilepsy severity[J]. Epilepsia, 2021,62(7):e103-e109.	27	12 y (2021)	F	c.291G>A	p.(Met97Ile)	de novo	0.21	INTOLERANT	35	MS	missense	G1	ID/LD: mild ID Development: spoke at 3y; w =17m Seizure onset / types: *4m; focal onset, GTCs ASM trialed†: - ASD or autistic features: - First signs/ symptoms: 4m; seizure Other features: developmental coordination disorder, mild dysmorphic features	Y	Y	Y	-	-	-	-	Y	-	-	Y	Y	-	-	-	Y	Y	Y	Mild	-	Mild dysmorphic features	-
Yang S, Wu L, Liao H, et al. Clinical and genetic analysis of six Chinese children with Poirier-Bienvenu neurodevelopmental syndrome caused by CSNK2B mutation[J]. neurogenetics, 2021,22(4):323-332.	28	4 m (2021)	M	c.292-2A>T	-	de novo	-	-	24.5	SS	LOF	G1	ID/LD: Moderate Development: nsteady upright head (8 months). Language: not acquired Seizure onset / types: 4 m, TC ASM trialed†: DAP + PB + OXC, no seizure ASD or autistic features: First signs/ symptoms: Other features: Late follow-up Language development delay (1 year and 2 months	Y	Y	Y	-	-	-	-	Y	-	-	-	-	DAP, PB, OXC	Y	Y	Y	Y	Y	Moderate	-	-	-
Our patients	29	5 y (2022)	F	c.292-1G>A	-	de novo	-	-	34	SS	LOF	G1	ID/LD: Mild Development: speech delay；motor delay, motor delay, Seizure onset / types: 4 m, Focal seizures ASM trialed†: OXC, Seizure free ASD or autistic features: - First signs/ symptoms: 4 m, Seizure Other features: Hypotonia, Small jaw, prominent forehead, Boundary EEG;	Y	Y	Y	-	-	-	-	-	-	-	Y	-	OXC	-	Y	Y	Y	Y	Mild	Y	Small jaw, prominent forehead	-
Ernst M E, Baugh E H, Thomas A, et al. CSNK2B : A broad spectrum of neurodevelopmental disability and epilepsy severity[J]. Epilepsia, 2021,62(7):e103-e109.	30	6 y (2021)	M	c.303C>A	p.(Tyr101*)	de novo	-	-	37	NS	LOF	G1	ID/LD: profound ID Development: nonverbal;w = 5y Seizure onset / types: *6m; myoclonic, atonic ASM trialed†: LTG, VPA, ZNS ASD or autistic features: - First signs/ symptoms: 6m; seizure Other features: hypotonia, wide-based gait, intermittent ptosis, microcephaly, congenital heart disease, mildly dysmorphic, hypospadias, clinodactyly of 5th digits, FTT	Y	Y	Y	-	-	-	-	-	-	Y	-	Y	LTG, VPA, ZNS	Y	-	Y	Y	Y	Profou-d	Y	Wide-based gait, intermittent ptosis, microcephaly	-
Ernst M E, Baugh E H, Thomas A, et al. CSNK2B : A broad spectrum of neurodevelopmental disability and epilepsy severity[J]. Epilepsia, 2021,62(7):e103-e109.	31	6 y (2021)	M	c.303C>A	p.(Tyr101*)	de novo	-	-	37	NS	LOF	G1	ID/LD: profound ID Development: nonverbal;w = 6y Seizure onset / types: *10m; myoclonic, atonic ASM trialed†: LTG, VPA ASD or autistic features: - First signs/ symptoms: 10m; seizure, DD Other features: hypotonia, wide-based gait, intermittent ptosis, microcephaly, mild dysmorphic features, FTT	Y	Y	-	Y	-	-	-	-	-	Y	-	Y	LTG, VPA	Y	-	Y	Y	Y	Profound	Y	Wide-based gait, intermittent ptosis, microcephaly, mild dysmorphic features	-
Ernst M E, Baugh E H, Thomas A, et al. CSNK2B : A broad spectrum of neurodevelopmental disability and epilepsy severity[J]. Epilepsia, 2021,62(7):e103-e109.	32	4.5 y (2021)	M	c.316T>G	p.(Phe106Val)	de novo	0.18	INTOLERANT	29.8	MS	missense	Z	ID/LD: mild ID Development: spoke at 2y;30 words at 4.5y; w = 17m Seizure onset / types: 3-4y; febrile sz ASM trialed†: - ASD or autistic features: - First signs/ symptoms: 1-2y; language delay Other features: hypotonia, macrocephaly, mild dysmorphic features, wide spacing of teeth, vertical talus, soft skin, mild laxity of finger joints	Y	-	-	-	-	-	-	-	-	-	-	-	-	-	-	Y	Y	Y	Mild	Y	Mild dysmorphic features, macrocephaly, mild dysmorphic features, wide spacing of teeth, vertical talus, soft skin, mild laxity of finger joints	-
Our patients	33	4 y (2022)	M	c.325T>C	p.(Cys109Arg)	de novo	0.29	INTOLERANT	30	MS	missense	Z	ID/LD: Mild Development: speech delay.few words, slurred speech, can't jump, Seizure onset / types: 8 m, GTC ASM trialed†: VPA, Occasional petit mal ASD or autistic features: Autistic features First signs/ symptoms: 8 m, Seizure Other features: Abnormal EEG, MRI at 1y: Abnormal signals scattered in the parenchyma; Hypotonia, Poor coordination and balance,	Y	Y	-	Y	-	-	-	Y	-	-	-	-	VPA	-	Y	Y	Y	Y	Mild	Y	-	Y
Li J, Gao K, Cai S, et al. Germline de novo variants in CSNK2B in Chinese patients with epilepsy[J]. Scientific Reports, 2019,9(1).	34	2 y (2019)	M	c.332G>C	p.(Arg111Pro)	de novo	0.26	INTOLERANT	32	MS	missense	Z	Gross motor development: Still cannot walk without help Development of speech and language skills: Speaking only several words ID/DD: Mild Age at seizure onset: 5 mos Seizure types: GTCS Regression of development after seizure onset: None EEG: Normal MRI: Normal	Y	Y	Y	-	-	-	-	Y	-	-	-	-	LEV TPM, OXC	Y	Y	Y	Y	Y	Mild	-	-	-
Li J, Gao K, Cai S, et al. Germline de novo variants in CSNK2B in Chinese patients with epilepsy[J]. Scientific Reports, 2019,9(1).	35	1 y 3 m (2019)	F	c.332G>C	p.(Arg111Pro)	de novo	0.26	INTOLERANT	32	MS	missense	Z	Gross motor development: Sitting at 7 mos.; cannot walk without help Development of speech and language skills: Cannot speak Mom and Dad ID/DD: Mild Age at seizure onset: 5 mos Seizure types: GTCS Regression of development after seizure onset: None EEG: Normal MRI: Normal	Y	Y	Y	-	-	-	-	Y	-	-	-	-	LEV	-	Y	Y	Y	Y	Mild	-	-	-
Poirier K, Hubert L, Viot G, et al. CSNK2B splice site mutations in patients cause intellectual disability with or without myoclonic epilepsy[J]. Human Mutation, 2017,38(8):932-941.	36	19 y (2017)	M	c.367+2T>C	p.(Leu98Alafs*11)	de novo	-	-	33	SS	LOF	Z	The affected boy was born at term after an uneventful pregnancy and delivery. At birth, weight, height, and head circumference were normal. He had mild developmental delay, hypotonia, and lingual pro- trusion. He began crawling at 11 months and walking at 24 months. At the age of 6, he had ID with severe attention and learning diffi- culties. He had nonspecific autistic traits preferring to be al…	-	-	-	-	-	-	-	-	-	-	-	-	-	-	-	Y	Y	Y	Severe	Y	facial dysmorphy with mandibular prognathism, open mouth in the fixed O position with protruded tongue, bushy eyebrows, and flat philtrum.	Y
Our patients	37	3.5 y (2022)	F	c.367+5G>A	p.(Leu98Alafs*11)	de novo	-	-	26.1	SS	LOF	Z	ID/LD: Normal Development: Normal Seizure onset / types: 10 m, Complex febrile seizure, ASM trialed†: VPA, Seizure free ASD or autistic features: - First signs/ symptoms: 10 m, Seizure Other features: Abnormal EEG	Y	Y	-	Y	-	-	-	-	-	-	-	-	VPA	-	Y	-	-	-	-	-	Eyeballs cannot turn outwards and upwards	-
Our patients	38	21 m (2022)	F	c.367+6T>C	p.(Leu98Alafs*11)	de novo	-	-	22.5	SS	LOF	Z	ID/LD: Mild Development:Critical fine motion: anomaly. Language delay. Seizure onset / types: 3 m, Focal onset, GTC ASM trialed†: LEV, Seizure free ASD or autistic features: - First signs/ symptoms: 3 m, Seizure Other features: Abnormal EEG, Hypotonia	Y	Y	Y	-	-	-	-	Y	-	-	Y	Y	LEV	-	Y	Y	-	Y	Mild	Y	-	-
Li J, Gao K, Cai S, et al. Germline de novo variants in CSNK2B in Chinese patients with epilepsy[J]. Scientific Reports, 2019,9(1).	39	6 m (2019)	F	c.368–2A>G	-	de novo	-	-	34	SS	LOF	Z	Gross motor development: Rolling over at 4 mos.; still cannot sit Development of speech and language skills: None ID/DD: Mild Age at seizure onset: 3.5 mos Seizure types: GTCS Regression of development after seizure onset: None EEG: Normal MRI: Normal	Y	Y	Y	-	-	-	-	Y	-	-	-	-	TPM	-	Y	Y	Y	-	Mild	-	-	-
Ernst M E, Baugh E H, Thomas A, et al. CSNK2B : A broad spectrum of neurodevelopmental disability and epilepsy severity[J]. Epilepsia, 2021,62(7):e103-e109.	40	15 y (2021)	F	c.394_404del	p.(Met132Leufs*110)	Unknown	-	-	-	FS	LOF	Z	ID/LD: mild ID Development: spoke at 2.5y; w = 18m Seizure onset / types: GTC at 3y and 5y ASM trialed†: - ASD or autistic features: - First signs/ symptoms: 1-2y; language delay Other features: FTT, delayed bone age/puberty, macrocephaly, mild dysmorphic features, bilateral sensorineural hearing loss (one pathogenic GJB2 variant, c.101T>C), mild scoliosis, significant behavioral concerns	Y	Y	-	-	-	-	Y	Y	-	-	-	-	-	-	Y	Y	Y	Y	Mild	-	Mild dysmorphic features,delayed bone age/puberty, macrocephaly, mild dysmorphic features, bilateral sensorineural hearing loss	Y
Ernst M E, Baugh E H, Thomas A, et al. CSNK2B : A broad spectrum of neurodevelopmental disability and epilepsy severity[J]. Epilepsia, 2021,62(7):e103-e109.	41	9 y (2021)	M	c.409T>C	p.(Cys137Arg)	de novo	0.64	SLIGHTLY INTOLERANT	31	MS	missense	Z	ID/LD: - Development: spoke at 2y, sentences at 5y Seizure onset / types: 6m; focal onset, GTC ASM trialed†: VPA to 3 yrs of age ASD or autistic features: + First signs/ symptoms: 6m; seizure Other features: mild dysmorphic features	Y	Y	Y	-	-	-	-	Y	-	-	Y	Y	VPA to 3 yrs of age	-	Y	Y	-	Y	Mild	-	Mild dysmorphic features	-
Li J, Gao K, Cai S, et al. Germline de novo variants in CSNK2B in Chinese patients with epilepsy[J]. Scientific Reports, 2019,9(1).	42	1 y 2 m (2019)	F	c.409T>G	p.(Cys137Gly)	de novo	0.64	SLIGHTLY INTOLERANT	31	MS	missense	Z	Gross motor development: Normal Development of speech and language skills: Normal ID/DD: Normal Age at seizure onset: 2 mos. Seizure types: GTCS Regression of development after seizure onset: None EEG: Epileptiform discharge in the right anterior temporal and middle temporal regions. MRI: Normal	Y	Y	Y	-	-	-	-	Y	-	-	-	-	LEV	-	Y	-	-	-	-	-	-	-
Yang S, Wu L, Liao H, et al. Clinical and genetic analysis of six Chinese children with Poirier-Bienvenu neurodevelopmental syndrome caused by CSNK2B mutation[J]. neurogenetics, 2021,22(4):323-332.	43	7 m (2021)	F	c.410G>T	p.(Cys137Phe)	de novo	0.64	SLIGHTLY INTOLERANT	31	MS	missense	Z	ID/LD: Mild Development: Unstable to sit alone, unable to climb, unable to move toys with both hands (7 months), Language Normal Seizure onset / types: TC, 5 mos. ASM trialed†:VPA ASD or autistic features: No seizure First signs/ symptoms: Other features: Normally receives kindergarten education, but is hyperactive and finds it difficult to concentrate (4 years and 2 months). EEG\MRI Normal	Y	Y	Y	-	-	-	-	Y	-	-	-	-	VPA	-	Y	Y	Y	-	Mild	-	-	Y
Li J, Gao K, Cai S, et al. Germline de novo variants in CSNK2B in Chinese patients with epilepsy[J]. Scientific Reports, 2019,9(1).	44	2 y (2019)	F	c.410G>T	p.(Cys137Phe)	de novo	0.64	SLIGHTLY INTOLERANT	31	MS	missense	Z	Gross motor development: Normal Development of speech and language skills: Normal ID/DD: None Age at seizure onset: 6 mos Seizure types: GTCS Regression of development after seizure onset: None EEG: Sharp waves in the frontal, central, middle temporal, and middle line regions MRI: Normal	Y	Y	Y	-	-	-	-	Y	-	-	-	-	VPA	-	Y	-	-	-	-	-	-	-
Our patients	45	2 y 6 m (2022)	F	c.462_465del	p.(Asp155Alafs*71)	de novo	-	-	-	FS	LOF	G2	ID/LD: Profound Development: poor head control. Poor pursuit of light and objects, can't sit. Seizure onset / types: 4 m, GTC ASM trialed†: LEV, VPA Medically refractory ASD or autistic features: - First signs/ symptoms: 4 m, Seizure, Delayed neck control Other features: Abnormal EEG	Y	Y	Y	-	-	-	-	Y	-	-	-	-	LEV, VPA Medically refractory	Y	-	Y	Y	Y	Profound	Y	-	-
Wilke M V M B, Oliveira B M, Pereira A, et al. Two different presentations of de novo variants of CSNK2B: two case reports[J]. Journal of Medical Case Reports, 2022,16(1):4.	46	7 m (2022)	F	c.494A>G	p.(His165Arg)	de novo	0.17	HIGHLY INTOLERANT	26.1	MS	missense	G2	A 7-month-old, female Caucasian patient presented with neurodevelopmental delay followed by epilepsy with unaltered electroencephalogram (EEG). The patient is the second child of a nonconsanguineous couple, having an 11-year-old healthy brother. No other family member had a medical history of neurological or genetic disorders. Although the pregnancy was uneventful, the patient was delivered by ce…	Y	Y	Y	-	-	-	-	-	-	Y	Y	Y	Not acquired	Not acquired	-	Y	Y	Y	Severe	Y	Midfacial hypoplasia, bilateral, strabismus, lingual protrusion, and over-folded helicesMidfacial	-
Nakashima M, Tohyama J, Nakagawa E, et al. Identification of de novo CSNK2A1 and CSNK2B variants in cases of global developmental delay with seizures[J]. Journal of Human Genetics, 2019,64(4):313-322.	47	7 y (2019)	M	c.494A>G	p.(His165Arg)	de novo	0.17	HIGHLY INTOLERANT	26.1	MS	missense	G2	ID/LD: Profound Development: Not acquired Seizure onset / types: Onset at 3 d, Focal seizures ASM trialed†: Not acquired.Use of multiple antiepileptic drugs. Not acquired ASD or autistic features: - First signs/ symptoms: Onset at 3 d, Focal seizures Other features: Inverted mouth shape, Gastro esophageal reflux disease, Frequent acute pneumonia, Dystonia	Y	Y	Y	-	-	-	-	-	-	-	Y	-	Not acquired	Y	Not acquired	Y	Not acquired	Not acquired	Profound	Y	minor facial dysmorphy inverted mouth shape	-
Yang S, Wu L, Liao H, et al. Clinical and genetic analysis of six Chinese children with Poirier-Bienvenu neurodevelopmental syndrome caused by CSNK2B mutation[J]. neurogenetics, 2021,22(4):323-332.	48	8 m (2021)	M	c.494A>G	p.(His165Arg)	de novo	0.17	HIGHLY INTOLERANT	26.1	MS	missense	G2	ID/LD: Profound Development: Unsteady upright head (8 months) Seizure onset / types: 5 days, Myoclonic, ASM trialed†: PB, TPM, LE, Occasional seizures ASD or autistic features: - First signs/ symptoms: 5 days, Myoclonic, Other features: Unsteady upright head and can not talk (3 years)	Y	Y	Y	-	-	-	-	-	-	Y	-	-	PB, TPM, LE	Y	Y	Y	Y	Y	Profound	-	-	-
Our patients	49	4 y (2022)	M	c.497T>G	p.(Met166Arg)	de novo	0.24	INTOLERANT	32	MS	missense	G2	ID/LD: Moderate Development: speech slowly, unable to express long sentences Seizure onset / types: 4 m, Tonic clonic ASM trialed†: LEV, Seizure free ASD or autistic features: - First signs/ symptoms: 4 m, Seizure Other features: Hypotonia, Abnormal EEG	Y	Y	Y	-	-	-	-	-	-	-	-	-	LEV	-	Y	Y	Y	Y	Moderate	Y	Bilateral cryptorchidism, short penis	-
Yang S, Wu L, Liao H, et al. Clinical and genetic analysis of six Chinese children with Poirier-Bienvenu neurodevelopmental syndrome caused by CSNK2B mutation[J]. neurogenetics, 2021,22(4):323-332.	50	17 m (2021)	M	c.499del	p.(Leu167Serfs*60)	de novo	-	-	-	FS	LOF	G2	ID/LD: Moderate Development: Unsteady when walking alone (17 months), Language Not acquired. Seizure onset / types: Febrile, 14 m, ASM trialed†: - ASD or autistic features: - First signs/ symptoms: Febrile, 14 m, Other features: can walk and run alone, but no verbal communication, can not understand instructions, and serious mental retardation (3 years and 2 months)	Y	-	-	-	-	-	-	-	-	-	-	-	-	-	-	Y	Y	Y	Moderate	-	-	-
Nakashima M, Tohyama J, Nakagawa E, et al. Identification of de novo CSNK2A1 and CSNK2B variants in cases of global developmental delay with seizures[J]. Journal of Human Genetics, 2019,64(4):313-322.	51	15 y (2019)	F	c.533_534insGT	p.(Pro179Tyrfs*49)	de novo	-	-	-	FS	LOF	C-	ID/LD: Profound Development: Not acquired Seizure onset / types: 2 m, Facial clonic seizures ASM trialed†: ASD or autistic features: First signs/ symptoms: 2 m, Facial clonic seizures Other features: Cerebellar atrophy, No dysmorphism, no Hypotonia. They had seizures within 2 months of age, which were refractory to multiple antiepileptic drugs. Patient 3 showed facial clonic seizures evolving int…	Y	Y	Y	-	-	-	-	Y	-	-	Y	Y	Not acquired	Y	-	Y	Not acquired	Not acquired	Profound	-	-	-
Ernst M E, Baugh E H, Thomas A, et al. CSNK2B : A broad spectrum of neurodevelopmental disability and epilepsy severity[J]. Epilepsia, 2021,62(7):e103-e109.	52	26 y (2021)	M	c.542del	p.(Asn181Thrfs*46)	de novo	-	-	-	FS	LOF	C-	ID/LD: severe ID Development: Seizure onset / types: *10m; GTC myoclonic, atypical absences; RSE ASM trialed†: not acquired, RSE ASD or autistic features: + First signs/ symptoms: 10m; seizure Other features: hypotonia, ataxia, short stature, partial growth hormone deficiency, mild dysmorphic features, hypoglycemia in childhood	Y	Y	-	Y	-	-	-	Y	Y	Y	-	Y	Not acquired	Y	-	Y	Y	Y	Severe	Y	mild dysmorphic features; ataxia, short stature	Y
Ernst M E, Baugh E H, Thomas A, et al. CSNK2B : A broad spectrum of neurodevelopmental disability and epilepsy severity[J]. Epilepsia, 2021,62(7):e103-e109.	53	22 y (2021)	M	c.557+1G>A	-	Unknown	-	-	35	SS	LOF	C-	ID/LD: severe ID Development: spoke at 2.5y;w = 18m Seizure onset / types: *2.5m; GTC, myoclonic, absences, tonic; ASM trialed†: not acquired, RSE ASD or autistic features: - First signs/ symptoms: 1-2y; language delay Other features: DQ 30 at 15 years of age with cognitive deficits noted as most prominent	Y	Y	Y	-	-	-	-	Y	Y	Y	-	Y	Not acquired	Y	-	Y	Y	Y	Severe	-	-	-
Ernst M E, Baugh E H, Thomas A, et al. CSNK2B : A broad spectrum of neurodevelopmental disability and epilepsy severity[J]. Epilepsia, 2021,62(7):e103-e109.	54	11 y (2021)	F	c.558-2A>G	-	Unknown	-	-	34	SS	LOF	C-	ID/LD: mild ID Development: spoke at 2y;motor delays Seizure onset / types: *focal onset, GTC, drop attacks, RSE ASM trialed†: LEV, LTG ASD or autistic features: - First signs/ symptoms: 1-2y; language delay Other features: FTT, syncopal episodes, low bone density of maxilla & mandible, aggressive gingivitis, exotropia, myopia, astigmatism, intermittent rashes, easy bruising, lack of balance	Y	Y	-	-	-	-	Y	Y	-	-	Y	Y	LEV, LTG	Y	-	Y	Y	Y	Mild	-	Low bone density of maxilla & mandible, aggressive gingivitis, exotropia, myopia, astigmatism, intermittent rashes, easy bruising, lack of balance	-
Yang S, Wu L, Liao H, et al. Clinical and genetic analysis of six Chinese children with Poirier-Bienvenu neurodevelopmental syndrome caused by CSNK2B mutation[J]. neurogenetics, 2021,22(4):323-332.	55	3 m (2021)	M	c.558-3T>C	p.(Leu187Asnfs*8)	de novo	-	-	13.17	SS	LOF	C-	ID/LD: Profound Development: Monosyllabic, Seizure onset / types: Tonic–clonic, 3 m, ASM trialed†: PB, LEV, TPM, Seizure free, ASD or autistic features: - First signs/ symptoms: Seizure Tonic–clonic Other features: cannot sit alone and turn over (7 months	Y	Y	Y	-	-	-	-	Y	-	-	-	-	PB, LEV, TPM	Y	Y	Y	Y	Y	Profound	-	-	-
Li J, Gao K, Cai S, et al. Germline de novo variants in CSNK2B in Chinese patients with epilepsy[J]. Scientific Reports, 2019,9(1).	56	6 y 2 m (2019)	M	c.560T>G	p.(Leu187Arg)	de novo	0.14	HIGHLY INTOLERANT	29.4	MS	missense	C-	Gross motor development: Sitting without support at 1.5 yrs; still cannot wal Development of speech and language skills: Not acquired ID/DD: Profound Age at seizure onset: 1 yr, Seizure types: Myoclonus, only twice of GTCS Regression of development after seizure onset: None EEG: Diffuse spike-slow, multiple spike-slow, and slow wave discharging; frequent myoclonic seizures MRI: Normal	Y	Y	-	Y	-	-	-	Y	-	Y	-	Y	VPA, LEV, TPM,	Y	-	Y	Y	Y	Profound	-	-	-
Li J, Gao K, Cai S, et al. Germline de novo variants in CSNK2B in Chinese patients with epilepsy[J]. Scientific Reports, 2019,9(1).	57	3 y 5 m (2019)	F	c.620_621insC	p.(Lys208Glnfs*38)		-	-	-	FS	LOF	C-	Gross motor development: Cannot jump with both feet; walking without help at 16.5 mos. Development of speech and language skills: Speak Mom and Dad at 10 mos.; say five to six words at 3 yrs. ID/DD: Mild Age at seizure onset: 4 m, Seizure types: GTCS Regression of development after seizure onset: None EEG: Normal at seizure onset; slow background and occasionally atypical spikes MRI: Slightly wid…	Y	Y	Y	-	-	-	-	Y	-	-	-	-	-	-	-	Y	Y	Y	Mild	-	-	-
Hiraide T, Yamoto K, Masunaga Y, et al. Genetic and phenotypic analysis of 101 patients with developmental delay or intellectual disability using whole-exome sequencing[J]. Clin Genet, 2021,100(1):40-50.	58	Not acquired	Not acquired	c.94G>A	p.(Asp32Asn)	de novo	0.1	HIGHLY INTOLERANT	32	MS	missense	N-	Not acquired. (analysis of 101 patients with developmental delay or intellectual disability)	Not acquired	Not acquired	Not acquired	Not acquired	Not acquired	Not acquired	Not acquired	Not acquired	Not acquired	Not acquired	Not acquired	Not acquired	Not acquired	Not acquired	Not acquired	Y	Not acquired	Mild	Not acquired	Not acquired	Not acquired	Not acquired
ClinVar-SCV002498743.1	59	Not acquired	Not acquired	c.94G>A	p.(Asp32Asn)	de novo	0.1	HIGHLY INTOLERANT	32	MS	missense	N-	Intellectual disability Seizure Syndactyly Tapered finger Toe clinodactyly Abnormal facial shape Deeply set eye Underdeveloped nasal alae Thin upper lip vermilion Mandibular prognathia Pointed chin Asymmetry of the ears	Y	Y	Not acquired	Not acquired	Not acquired	Not acquired	Not acquired	Not acquired	Not acquired	Not acquired	Not acquired	Not acquired	Not acquired	Not acquired	Not acquired	Y	Not acquired	Not acquired	Not acquired	Not acquired	Y	Not acquired
DECIPHER-351855	60	Not acquired	Not acquired	c.94G>A	p.(Asp32Asn)	de novo	0.1	HIGHLY INTOLERANT	32	MS	missense	N-	Intellectual disability	-	-	-	-	-	-	-	-	-	-	-	-	-	-	-				Not acquired
ClinVar-SCV002498742.1	61	Not acquired	Not acquired	c.94G>C	p.(Asp32His)	de novo	0.1	HIGHLY INTOLERANT	31	MS	missense	N-	Intellectual disability-craniodigital syndrome (yes )	Not acquired	Not acquired	Not acquired	Not acquired	Not acquired	Not acquired	Not acquired	Not acquired	Not acquired	Not acquired	Not acquired	Not acquired	Not acquired	Not acquired	Not acquired	Y	Not acquired	Not acquired	Not acquired	Not acquired	Not acquired	Not acquired
DECIPHER-293972	62	Not acquired	Not acquired	c.95A>C	p.(Asp32Ala)	de novo	0.1	HIGHLY INTOLERANT	28	MS	missense	N-	Abnormal acetabulum morphology; Abnormal digit morphology; Abnormal renal morphology; Abnormality of the upper urinary tract; Brachycephaly; Epicanthus; Global developmental delay; Hypertelorism; Inverted nipples; Low-set ears	-	-	-	-	-	-	-	-	-	-	-	-	-	-	-	Y	Not acquired	Not acquired	Not acquired	-	Y	-
ClinVar-VCV001199211	63	Not acquired	Not acquired	c.268dupA	p.(Thr90Asnfs*26)	Not acquired	-	-	-	FS	LOF	G1	CSNK2B-related intellectual disability with or without epilepsy	-	-	Not acquired	Not acquired	Not acquired	Not acquired	Not acquired	Not acquired	Not acquired	Not acquired	Not acquired	Not acquired	Not acquired	Not acquired	Not acquired	Y	Not acquired	Not acquired	Not acquired	Not acquired	Not acquired	Not acquired
ClinVar-VCV001527949	64	Not acquired	Not acquired	c.291+1G>T	-	de novo	-	-	36	SS	LOF	G1	Poirier-Bienvenu neurodevelopmental syndrome	Not acquired	Not acquired	Not acquired	Not acquired	Not acquired	Not acquired	Not acquired	Not acquired	Not acquired	Not acquired	Not acquired	Not acquired	Not acquired	Not acquired	Not acquired	Not acquired	Not acquired	Not acquired	Not acquired	Not acquired	Not acquired	Not acquired
ClinVar-SCV002061795.2	65	Not acquired	Not acquired	c.292-2A>G	-	de novo	-	-	34	SS	LOF	G1	Poirier-Bienvenu neurodevelopmental syndrome	Not acquired	Not acquired	Not acquired	Not acquired	Not acquired	Not acquired	Not acquired	Not acquired	Not acquired	Not acquired	Not acquired	Not acquired	Not acquired	Not acquired	Not acquired	Not acquired	Not acquired	Not acquired	Not acquired	Not acquired	Not acquired	Not acquired
ClinVar-SCV002012241.1	66	Not acquired	Not acquired	c.292-2A>G	-	de novo	-	-	34	SS	LOF	G1	Poirier-Bienvenu neurodevelopmental syndrome	Y	Y	Not acquired	Not acquired	Not acquired	Not acquired	Not acquired	Not acquired	Not acquired	Not acquired	Not acquired	Not acquired	Not acquired	Not acquired	Not acquired	Not acquired	Not acquired	Not acquired	Not acquired	Not acquired	Not acquired	Not acquired
ClinVar-SCV001423847.1	67	Not acquired	Not acquired	c.303C>G	p.(Tyr101*)	de novo	-	-	37	NS	LOF	G1	Poirier-Bienvenu neurodevelopmental syndrome (unknown )	Not acquired	Not acquired	Not acquired	Not acquired	Not acquired	Not acquired	Not acquired	Not acquired	Not acquired	Not acquired	Not acquired	Not acquired	Not acquired	Not acquired	Not acquired	Not acquired	Not acquired	Not acquired	Not acquired	Not acquired	Not acquired	Not acquired
DECIPHER-305046	68	Not acquired	Not acquired	c.349C>T	p.(Gln117*)	Unknown	-	-	42	NS	LOF	Z	Generalized non-motor (absence) seizure; Generalized-onset seizure; Large for gestational age; Maternal diabetes; Mild global developmental delay; Nystagmus; Thick upper lip vermilion	Y	Y	Not acquired	Not acquired	Not acquired	Not acquired	Not acquired	-	Y	-	-	-	Not acquired	Not acquired	Not acquired	Y	Not acquired	Not acquired	Not acquired	-	Y	-
ClinVar-SCV001984807.1	69	Not acquired	Not acquired	c.367+1G>A	-	Unknown	-	-	35	SS	LOF	Z	Poirier-Bienvenu neurodevelopmental syndrome (unknown )	Not acquired	Not acquired	Not acquired	Not acquired	Not acquired	Not acquired	Not acquired	Not acquired	Not acquired	Not acquired	Not acquired	Not acquired	Not acquired	Not acquired	Not acquired	Not acquired	Not acquired	Not acquired	Not acquired	Not acquired	Not acquired	Not acquired
ClinVar-SCV002498745.1	70	Not acquired	Not acquired	c.367+5G>A	p.(Leu98Alafs*11)	Unknown	-	-	26.1	SS	LOF	Z	Poirier-Bienvenu neurodevelopmental syndrome (unknown )	Not acquired	Not acquired	Not acquired	Not acquired	Not acquired	Not acquired	Not acquired	Not acquired	Not acquired	Not acquired	Not acquired	Not acquired	Not acquired	Not acquired	Not acquired	Not acquired	Not acquired	Not acquired	Not acquired	Not acquired	Not acquired	Not acquired
ClinVar-SCV000986880.2	71	Not acquired	Not acquired	c.367+5G>A	p.(Leu98Alafs*11)	Unknown	-	-	26.1	SS	LOF	Z	Abnormality of the chin (present) Abnormality of eye movement (present) Myopia (disease) (present) Hypermetropia (present) Cognitive impairment (present) EEG abnormality (present) Generalized hypotonia (present) Memory impairment (present) Seizures (present) Anxiety (present) Depressivity (present) Obsessive-compulsive behavior (present) Abnormality of muscle physiology (present) Misalignment of …	Y	Y	Not acquired	Not acquired	Not acquired	Not acquired	Not acquired	Not acquired	Not acquired	Not acquired	Not acquired	Not acquired	Not acquired	Not acquired	Not acquired	Y	Not acquired	Not acquired	Not acquired	Y	Y	Y
ClinVar-SCV001934271.2	72	Not acquired	Not acquired	c.367+6T>C	p.(Leu98Alafs*11)	de novo	-	-	22.5	SS	LOF	Z	Poirier-Bienvenu neurodevelopmental syndrome (unknown )	Not acquired	Not acquired	Not acquired	Not acquired	Not acquired	Not acquired	Not acquired	Not acquired	Not acquired	Not acquired	Not acquired	Not acquired	Not acquired	Not acquired	Not acquired	Not acquired	Not acquired	Not acquired	Not acquired	Not acquired	Not acquired	Not acquired
ClinVar-SCV002498744.1	73	Not acquired	Not acquired	c.374C>G	p.(Ser125*)	de novo	-	-	39	NS	LOF	Z	Poirier-Bienvenu neurodevelopmental syndrome (unknown )	Not acquired	Not acquired	Not acquired	Not acquired	Not acquired	Not acquired	Not acquired	Not acquired	Not acquired	Not acquired	Not acquired	Not acquired	Not acquired	Not acquired	Not acquired	Not acquired	Not acquired	Not acquired	Not acquired	Not acquired	Not acquired	Not acquired
ClinVar-SCV002102421.1	74	Not acquired	Not acquired	c.467_468delinsTT	p.(Gly156Val)	de novo	0.09	HIGHLY INTOLERANT	-	MS	missense	G2	Poirier-Bienvenu neurodevelopmental syndrome (unknown )	Not acquired	Not acquired	Not acquired	Not acquired	Not acquired	Not acquired	Not acquired	Not acquired	Not acquired	Not acquired	Not acquired	Not acquired	Not acquired	Not acquired	Not acquired	Not acquired	Not acquired	Not acquired	Not acquired	Not acquired	Not acquired	Not acquired
ClinVar-SCV002102413.1	75	Not acquired	Not acquired	c.467G>A	p.(Gly156Asp)	de novo	0.09	HIGHLY INTOLERANT	26.1	MS	missense	G2	Poirier-Bienvenu neurodevelopmental syndrome (unknown )	Not acquired	Not acquired	Not acquired	Not acquired	Not acquired	Not acquired	Not acquired	Not acquired	Not acquired	Not acquired	Not acquired	Not acquired	Not acquired	Not acquired	Not acquired	Not acquired	Not acquired	Not acquired	Not acquired	Not acquired	Not acquired	Not acquired
ClinVar-SCV001976742.1	76	Not acquired	Not acquired	c.472delT	p.(Tyr158Thrfs*69)	Unknown	-	-	-	FS	LOF	G2	Poirier-Bienvenu neurodevelopmental syndrome (unknown )	Not acquired	Not acquired	Not acquired	Not acquired	Not acquired	Not acquired	Not acquired	Not acquired	Not acquired	Not acquired	Not acquired	Not acquired	Not acquired	Not acquired	Not acquired	Not acquired	Not acquired	Not acquired	Not acquired	Not acquired	Not acquired	Not acquired
ClinVar-SCV001934491.1	77	Not acquired	Not acquired	c.491C>G	p.(Pro164Arg)	de novo	0.16	HIGHLY INTOLERANT	27.1	MS	missense	G2	Poirier-Bienvenu neurodevelopmental syndrome (unknown )	Not acquired	Not acquired	Not acquired	Not acquired	Not acquired	Not acquired	Not acquired	Not acquired	Not acquired	Not acquired	Not acquired	Not acquired	Not acquired	Not acquired	Not acquired	Not acquired	Not acquired	Not acquired	Not acquired	Not acquired	Not acquired	Not acquired
ClinVar-SCV001480217.1	78	Not acquired	Not acquired	c.494A>G	p.(His165Arg)	de novo	0.17	HIGHLY INTOLERANT	26.1	MS	missense	G2	Intellectual disability (present) Seizures (present) Protruding tongue (present)	Y	Y	Not acquired	Not acquired	Not acquired	Not acquired	Not acquired	Not acquired	Not acquired	Not acquired	Not acquired	Not acquired	Not acquired	Not acquired	Not acquired	Y	Not acquired	Not acquired	Not acquired	Not acquired	Y	Not acquired
Hiraide T, Yamoto K, Masunaga Y, et al. Genetic and phenotypic analysis of 101 patients with developmental delay or intellectual disability using whole-exome sequencing[J]. Clin Genet, 2021,100(1):40-50.	79	Not acquired	Not acquired	c.533_534insGT	p.(Pro179Tyrfs*49)	de novo	-	-	-	FS	LOF	C-	Not acquired. (analysis of 101 patients with developmental delay or intellectual disability)	Not acquired	Not acquired	Not acquired	Not acquired	Not acquired	Not acquired	Not acquired	Not acquired	Not acquired	Not acquired	Not acquired	Not acquired	Not acquired	Not acquired	Not acquired	Y	Not acquired	Not acquired	Profound	Not acquired	Not acquired	Not acquired
ClinVar-SCV001429590.1	80	Not acquired	Not acquired	c.554_555dup	p.(Arg186Profs*42)	de novo	-	-	-	FS	LOF	C-	Poirier-Bienvenu neurodevelopmental syndrome (unknown )	Not acquired	Not acquired	Not acquired	Not acquired	Not acquired	Not acquired	Not acquired	Not acquired	Not acquired	Not acquired	Not acquired	Not acquired	Not acquired	Not acquired	Not acquired	Not acquired	Not acquired	Not acquired	Not acquired	Not acquired	Not acquired	Not acquired
ClinVar-SCV001439299.1	81	Not acquired	Not acquired	c.560T>G	p.(Leu187Arg)	de novo	0.14	HIGHLY INTOLERANT	29.4	MS	missense	C-	Poirier-Bienvenu neurodevelopmental syndrome (unknown )	Not acquired	Not acquired	Not acquired	Not acquired	Not acquired	Not acquired	Not acquired	Not acquired	Not acquired	Not acquired	Not acquired	Not acquired	Not acquired	Not acquired	Not acquired	Not acquired	Not acquired	Not acquired	Not acquired	Not acquired	Not acquired	Not acquired
ClinVar-SCV002074565.1	82	Not acquired	Not acquired	c.583_586dupATCG	p.(Ala196Aspfs*51)	paternal	-	-	-	FS	LOF	C-	Poirier-Bienvenu neurodevelopmental syndrome (unknown )	Not acquired	Not acquired	Not acquired	Not acquired	Not acquired	Not acquired	Not acquired	Not acquired	Not acquired	Not acquired	Not acquired	Not acquired	Not acquired	Not acquired	Not acquired	Not acquired	Not acquired	Not acquired	Not acquired	Not acquired	Not acquired	Not acquired
Abbreviations: A: acidic groove region (residues 55-77); C-: C-terminal (residues 171-215); CBZ: carbamazepine; CLB: clobazam; DAP: diazepam; ETX: ethosuximide; FS: frame shift; G1: gap 1(residues 78-104);G2: gap 2(residues 141-170); GERD = gastroesophageal reflux disease GTC: generalized tonic clonic; GTCS: generalized tonic-clonic seizures; IFD: in-frame deletion; LEV: levetiracetam; LOF: loss …
