# Supplementary material for: Splicing Interruption by Intron Variants in CSNK2B Causes Poirier–Bienvenu Neurodevelopmental Syndrome: A Focus on Genotype–Phenotype Correlations
Source: Front Neurosci. 2022 Jun 14;16:892768. doi: 10.3389/fnins.2022.892768 (PMC9237577; doi:10.3389/fnins.2022.892768)
Supplement: Supplementary file 2 [file Table_2.XLS]

## Sheet: Sheet1
Table 2. Analysis of the correlations between mutation types and phenotypes (n=57)
	LOF (n=34)	Non-LOF (n=23)
Seizures	31	19
Epilepsy	31	17
Onset of epilepsy
0 - 6 months	18	12
7 - 12 months	6	2
13 - 24 months	3	1
25 - 36 months	2	1
> 36 months	2	1
Epilepsy types
Generalized tonic or tonic-clonic seizures	17	10
Absence seizures	2	4
Myoclonic seizures	10	4
Focal onset seizures	5	4
Multiple seizure types	11	7
Antiepileptic drugs used	25	13
Effective epilepsy control	18	11
GDD/ID	29	20
Motor delay	26	16
Language delay	25	17
Moderate to profound	14	10
Hypotonia	13	8
Dysmorphisms	10	13	χ2=4.189, p=0.041， Power=0.5223
Problematic behavior	8	3
GDD/ID： Global developmental delay. ID, intellectual disability. LOF: loss of function
