# Supplementary material for: Splicing Interruption by Intron Variants in CSNK2B Causes Poirier–Bienvenu Neurodevelopmental Syndrome: A Focus on Genotype–Phenotype Correlations
Source: Front Neurosci. 2022 Jun 14;16:892768. doi: 10.3389/fnins.2022.892768 (PMC9237577; doi:10.3389/fnins.2022.892768)
Supplement: Supplementary file 3 [file Table_3.XLSX]

## Sheet: Sheet1
Table 3. Analysis of the correlations between mutation sites and phenotypes (n=23)
	Zinc Finger region (n=8)	Non-Zinc Finger region (n=15)
Seizures	8	11
Epilepsy	7	10
Onset of epilepsy
0 - 6 months	6	6
7 - 12 months	1	1
13 - 24 months		1
25 - 36 months		1
> 36 months		1
Epilepsy types
Generalized tonic or tonic-clonic seizures	7	3	Fisher p=0.006， Power=0.7606
Absence seizures		4
Myoclonic seizures		4
Focal onset seizures	1	3
Multiple seizure types	1	6
Antiepileptic drugs used	7	8
Effective epilepsy control	7	4	Fisher p=0.009， Power=0.6801
GDD/ID	6	14
Motor delay	5	11
Language delay	5	11
Moderate to profound	0	10	Fisher p=0.003
Hypotonia	2	5
Dysmorphisms	2	11	Fisher p=0.039， Power=0.5566
Problematic behavior	2	1
GDD/ID： Global developmental delay. ID, intellectual disability. LOF: loss of function
